# Supplementary material for: Application of transcranial alternating current stimulation to improve eSports-related cognitive performance
Source: Front Neurosci. 2024 Feb 27;18:1308370. doi: 10.3389/fnins.2024.1308370 (PMC10927847; doi:10.3389/fnins.2024.1308370)
Supplement: Supplementary file 1 [file Table_1.XLSX]

## Sheet: Reaction Time
Subject	RT1111	RT1112	RT1121	RT1122	RT1211	RT1212	RT1221	RT1222	RT1311	RT1312	RT1321	RT1322	RT2111	RT2112	RT2121	RT2122	RT2211	RT2212	RT2221	RT2222	RT2311	RT2312	RT2321	RT2322
1	550.86	498.826	569.288	492.069	575.217	495.596	560.569	493.143	565.86	500.792	550.14	508.086	604.556	517.178	620.077	535.529	608.068	529.07	585.8	507.156	606.548	484.178	556.745	529.896
2	713.024	518.979	677.883	524.722	634.449	483.319	673.279	487.015	560.149	561.222	565.705	527.686	680.425	554.609	682.558	550.157	654.698	511.085	647.038	507.143	550.293	526.543	598.344	536.389
3	458.568	460.805	400.246	383.683	380.125	397.321	371.351	365.345	381.548	358.1	382.017	420.65	427.644	450.689	423.016	440.056	383.511	431.512	391.048	408.8	386.894	396.643	390.661	391.968
4	609.625	466.404	565.15	464.479	544.952	469.13	544.911	458.348	519.744	451.333	513.154	459.714	544.667	474.957	525.931	458.347	537.841	440.17	537.679	464.522	534.8	453.723	527.053	468.141
5	597.056	580.854	641.925	573.114	517.763	448.896	537.586	453.03	510.784	412.435	498.604	446.127	644.914	678.824	571.552	563.032	514.349	558.932	535.068	564.79	512.767	534.805	510.226	518.609
6	682.341	486.458	689.424	520.606	594.286	464.271	653.173	497.029	624.209	430.208	610.067	464.099	635.725	494.553	643.408	518.014	621.512	465.638	678.157	488.791	597.415	484.896	614.482	534.174
7	485.944	458.419	505.37	476.25	513	484.368	539.649	470.981	451.282	420.326	460.588	419.078	456.722	433.842	436.227	416.59	460.158	431.267	451.196	400.542	428	386.956	416.745	383.797
8	540.667	496.511	553.339	503.155	520.732	476.312	536.527	496.294	507.122	477.255	527.807	470.014	589.762	531.717	594.724	539.044	558.093	513.83	607.294	487.615	507.884	453.778	528.545	480.803
9	604.174	493.638	612.561	501.722	545.277	449.894	553.361	473.914	574.804	503.438	572.254	487.817	571.689	463.128	567.173	476.761	525.156	450.681	564.37	457.29	557.289	495.064	595.544	498.157
10	544.875	498.915	546.556	492.657	481.864	429.542	505.075	446.826	451.614	384.891	460.614	409.706	515.021	523.907	561.148	496.783	479.125	589	522.4	622.451	530.486	536.565	502.403	538.463
11	582.932	492.383	608.52	515.571	553.051	486.255	589.224	503.057	544.978	463.646	543.635	465.871	552.05	475.396	562.167	502.764	564.467	472.708	590.65	500.086	508.098	457.213	552.254	480.775
12	523.381	430.979	527.317	426.972	508.326	445.723	507.661	436.397	511.366	413.787	517.426	434.147	569.158	464.625	589.275	501.771	598.977	483.479	599.592	509.258	508.75	426.957	528.115	443.94
13	811.791	732.085	838.717	718.493	766.289	691.979	785.926	688.129	734.659	731.688	748.689	713.127	742.946	660.894	702.636	635.889	665.463	599.812	726.093	575.629	745.952	638.062	720.474	615.145
14	451.622	380.8	439.86	363.439	408.63	353.902	416.944	368.03	386.318	367.083	405.492	381.271	434.375	387	450.118	394.081	513.417	424.042	493.273	433.054	458.917	402.125	456.273	397.684
15	580.875	487.217	595.526	504	509.366	425.298	515.912	449.687	491.643	439.292	481.526	414.429	460.513	414.851	474.909	420.986	462.043	382.319	441.483	395.882	445.5	379.644	448.696	385.38
16	497.545	444.625	528.702	436.841	493.611	415.348	474.833	448	488	404.229	494.396	417.746	648.147	540.083	646.512	542.639	547.556	419.574	523.898	452.217	466.371	420.854	523.612	433.103
17	815.194	689.894	877.327	658.157	679.605	571.395	675.231	536.645	681.95	443.783	667.2	507.897	677.895	551.22	705.311	567.085	785.683	618.458	839.848	675.308	524.404	422.957	568.907	445.757
18	671.972	571.733	660.627	538.522	514.951	442.521	590.737	449.794	510.3	432.542	503.054	450.754	592.897	497.34	576.627	494.5	558.087	444.362	546.264	468.522	496.705	408.438	483.018	411.826
19	677.028	505.043	617.2	485.986	551.8	496.872	568.804	504.1	623.78	465.729	596.347	451	618.062	553.957	603.386	565.344	569.056	492.319	588.717	518.057	581.267	522.188	593.902	500.362
20	570.947	471.489	606.702	468.458	528.22	461.708	579.944	453.536	515.152	463.021	514.583	470.592	635.41	508.532	642.067	512.736	624.628	477.213	617.981	485.5	585.881	454.75	578.053	467.071
21	537.558	501.383	539.527	486.761	517.267	479.609	514.678	481.574	530.837	484.872	541.774	485.882	538.875	533.689	587.308	517.846	577.222	504.911	558.942	515.016	542.684	484.717	538.549	513.044
22	555.152	450.787	544.159	455.056	544.935	445.042	552.082	453.1	512.812	446.396	517.063	441.592	532.881	459.917	539.918	467.556	550.5	441.723	551.475	457.7	502.957	415.271	485.597	421.3
23	585.676	552.077	688.608	641.333	585.8	527.467	611.737	522.768	503.773	479.128	546.098	476.343	601.868	537.896	619.633	545.803	651.429	557.841	625.018	626.621	630.026	533.267	611.21	541.214
24	651.271	556.604	640.032	543.375	602.043	511.583	633.855	511.343	544.208	458	538.145	447.887	655.605	566.609	635.408	560.157	580.957	457.255	612.456	477.214	562.644	435.617	577.862	463.437
25	541.932	448.229	563.817	462.029	485.913	436.489	507.597	436.574	504	423.255	547.433	443.746	560.316	547.182	613.93	543.152	596.386	515.354	588.926	559.088	537.542	461.104	551.517	468.479
26	808.545	634.479	861.549	648.472	608.886	501.064	640.635	516.986	536.587	471.062	536.356	469.329	663.348	584.667	654.117	582.333	539.583	486.511	528.267	498.214	442.341	410.875	474.298	420.676
27	509.289	482.957	552.241	505.785	498.766	443.467	525.518	471.701	507.128	440.34	515.125	477.377	498.2	441.958	508.167	466.31	474.917	425.208	491.745	433.449	466.465	446.25	489.071	454.529
