# Supplementary material for: Application of transcranial alternating current stimulation to improve eSports-related cognitive performance
Source: Front Neurosci. 2024 Feb 27;18:1308370. doi: 10.3389/fnins.2024.1308370 (PMC10927847; doi:10.3389/fnins.2024.1308370)
Supplement: Supplementary file 2 [file Table_2.XLSX]

## Sheet: Sheet1
Subject	EA11	EA12	EA21	EA22	FA11	FA12	FA21	FA22	PR11	PR12	PR21	PR22
1	13510	16640	13309	13049	2246	2682	3148	2545	0.3694	0.377	0.3445	0.3838
2	9117	9299	10453	7964	2119	1784	2277	2004	0.3815	0.4298	0.389	0.4357
3	9628	12514	13266	13069	2904	3121	3053	2904	0.3035	0.3744	0.3138	0.3332
4	10663	9867	9371	7724	2100	2276	2317	2736	0.3498	0.3235	0.3388	0.4058
5	13648	13848	12662	10324	2527	2796	2874	2569	0.3583	0.3197	0.3234	0.3148
6	11179	13782	11523	11945	2906	2719	2857	2766	0.3193	0.2965	0.3326	0.29
7	11358	13680	6296	9215	2557	3049	2633	2472	0.3168	0.3325	0.397	0.3385
8	10916	9415	9878	8809	2641	2641	2663	2853	0.3045	0.2858	0.3229	0.3503
9	8969	10034	10519	9104	1944	2200	2111	2265	0.377	0.4099	0.3492	0.3646
10	9299	13357	10997	11326	2660	2412	2158	2943	0.3104	0.3103	0.2862	0.3419
11	9244	9540	9675	9804	2470	2554	2186	2480	0.319	0.3355	0.3294	0.356
12	11558	13475	12533	13301	2442	2746	2491	2708	0.3599	0.349	0.3787	0.3341
13	8218	9623	9880	8474	1964	2455	2007	2006	0.36	0.33	0.3441	0.3281
14	9389	8651	11130	12640	2405	2275	2476	2539	0.3147	0.3284	0.313	0.3296
15	14440	14375	11508	13360	3588	3205	3272	3583	0.3225	0.3183	0.3744	0.3488
16	13665	13749	12453	11968	3042	2804	2597	2663	0.3174	0.3997	0.4116	0.3533
17	10320	13935	9372	10206	2048	2214	2084	2064	0.3532	0.3543	0.3273	0.4065
18	13678	12289	10206	13726	2567	2688	3523	3166	0.4087	0.4229	0.3846	0.4587
19	11845	11398	11067	11524	2269	2385	2133	2688	0.3456	0.3233	0.3958	0.3733
20	12825	10725	10410	11410	2207	2221	2371	2307	0.3151	0.3089	0.3238	0.3333
21	10048	12400	10353	10294	2463	2587	2569	2477	0.375	0.3196	0.3307	0.3183
22	11694	11337	9233	9234	2268	2487	2192	2048	0.3129	0.3552	0.3753	0.3917
23	12384	12438	12046	10043	3295	3068	2222	2577	0.3066	0.2749	0.3056	0.295
24	10511	12181	12288	12099	3000	2956	3286	2598	0.3033	0.3098	0.342	0.3224
25	8558	8951	11255	10289	2307	2683	2374	2632	0.3603	0.352	0.3578	0.3348
26	11298	12918	10987	10534	3068	2744	2639	3149	0.3587	0.2989	0.3825	0.3695
27	8295	9945	8254	8408	2699	2180	2339	2474	0.346	0.3515	0.3598	0.3598
